# Supplementary material for: Developing High-Coloring Natural Systems Using Double Emulsions with Daucus carota L. Extract to Meet High-Performance Requirements
Source: Foods. 2024 Dec 21;13(24):4147. doi: 10.3390/foods13244147 (PMC11675280; doi:10.3390/foods13244147)
Supplement: Supplementary file 1 [file foods-13-04147-s001.zip]

Archive with 1 entries (1 files):
- foods-3374214-supplementary.pdf
